# Supplementary material for: Atenolol Induced HDL-C Change in the Pharmacogenomic Evaluation of Antihypertensive Responses (PEAR) Study
Source: PLoS One. 2013 Oct 7;8(10):e76984. doi: 10.1371/journal.pone.0076984 (PMC3792156; doi:10.1371/journal.pone.0076984)
Supplement: Table S2 — Top gene regions associated with atenolol induced changes in HDL-C. Data reflect top regions after a sensitivity analysis removing one White participant with an extreme HDL-C response. *P-value from sensitivity analysis after removing 1 White participant with an extreme HDL-C response. MA: Minor Allele; MAF: Minor Allele Frequency. (XLSX) [file pone.0076984.s004.xlsx]

## Sheet: Sheet1
Table S2.
Locus			Initial Signal							Regional Validation Signal
Chr	Position	Gene(s)	Lead SNP	MA	MAF	Effect	P-value	Effect	P-value*	Lead SNP	Minor	MA	Effect	P-value	Effect	P-value*
	(Mb)					(mg/dl)		(mg/dl)*			Allele		(mg/dl)		(mg/dl)*
			Whites							African Americans
1	185.2	PLA2G4A	rs10157410	C	0.101	3.46	6.66e-05	3.28	3.84e-05	rs4648287	G	0.049	3.21	0.004
1	228.4	GALNT2	rs2144300	G	0.422	-1.85	0.000229	-1.78	0.00011	rs2144297	A	0.345	-1.92	0.0233
7	38.2	STARD3NL	rs10240718	A	0.078	3.23	0.000398	3.03	0.000303	rs7795499	A	0.329	1.76	0.035
11	68	LRP5	rs3736228	A	0.136	2.64	0.000507	2.49	0.000354	rs4988331	A	0.168	2.12	0.0281
13	77.4	EDNRB	rs3818416	A	0.241	2.21	0.000297	2.03	0.000301	rs3818416	A	0.329	-2.24	0.0028
15	56.6	LIPC	rs9652472	G	0.041	-4.4	0.000602	-1.13	0.3998	rs10518978	A	0.123	-3.01	0.0101
16	65.5	CDH16	rs3743725	A	0.03	5.23	0.000751	5.12	0.000332	rs13336470	A	0.322	2.63	0.0041
			African Americans							Whites
4	57.5	REST	rs6847086	A	0.461	2.67	0.000714			rs4109037	A	0.136	2.33	0.0025	2.18	0.0022
6	152.5	ESR1	rs3020384	C	0.487	2.65	0.000763			rs12199198	C	0.067	-2.07	0.0372	-1.22	0.1872
7	87.1	ABCB1	rs3213619	G	0.072	5.22	0.000274			rs10267099	G	0.22	1.62	0.0059	1.82	0.0007
8	10.1	MSRA	rs2975721	T	0.385	2.74	0.000469			rs6601419	A	0.338	1.66	0.0029	1.44	0.0051
13	94.5	ABCC4	rs7319001	A	0.095	4.92	0.000539			rs1189470	C	0.154	2.12	0.0036	1.95	0.0033
16	52.4	FTO	rs12595985	A	0.109	4.52	0.00029			rs9940629	A	0.448	1.56	0.0041	1.28	0.0104
